# Supplementary material for: Genomic Analyses of Human European Diversity at the Southwestern Edge: Isolation, African Influence and Disease Associations in the Canary Islands
Source: Mol Biol Evol. 2018 Oct 5;35(12):3010–26. doi: 10.1093/molbev/msy190 (PMC6278859; doi:10.1093/molbev/msy190)
Supplement: Supplementary Data [file msy190_supp.zip]

Archive with 2 entries (2 files):
- Supplementary_Figures_MBE_CFlores.pdf
- Supplementary_Tables_MBE_CFlores.pdf
